# Supplementary material for: Phylogeny and systematics of the colubrid snake genera Liopeltis and Gongylosoma (Squamata: Colubridae) and description of a new Himalayan endemic genus and species
Source: Sci Rep. 2024 Oct 21;14:24743. doi: 10.1038/s41598-024-74271-1 (PMC11494134; doi:10.1038/s41598-024-74271-1)
Supplement: Supplementary file 2 — Supplementary Material 2 [file 41598_2024_74271_MOESM2_ESM.xlsx]

## Sheet: Sheet4
PC	Eigenvalue	% variance
1	654.257	58.886
2	456.188	41.059
3	0.353427	0.03181
4	0.149244	0.013433
5	0.108699	0.0097833
6	0.00430446	0.00038742
7	6.04408e-05	5.4399e-06
8	4.70768e-06	4.2371e-07
9	8.27993e-07	7.4523e-08
10	3.8616e-07	3.4756e-08
11	1.20431e-07	1.0839e-08
12	6.7317e-08	6.0588e-09

## Sheet: Sheet1
	Collection number	body length	tail length	rel tail length	eye size	eye-nasal	eye-mouth	head length approx	head width	ventrals	Subcaudals	dorsals 1	upper labials l	lower labials l
L. calamaria	NMW 26966:1	170	80	0.32	1.74	1.69	0.77	9.76	5.29	134	71	13	7	7
	NMW 26966:2	209	86	0.292	1.8	1.74	0.73	13.6	5.93	128	63	13	7	7
	BM 1946.1.21.64	186	85	0.314						132	72	15	7	7
	ZMB 10330 second spec	131	56	0.299						128	68	15	7	7
	ZMB 10330	185	69	0.272	1.77	1.55	0.81	11.19	5.71	127	62	15	6	6
L. frenatus	BM 1946.1.1.72	523	234	0.309						161	99	15	7	8
	DL 2019.5.19	351	175	0.333	2.95	2.63	1.27	18.66	10.04	149	102	15	7	8
L. rappi	BM 1946.1.5.61	322	88	0.215						185	60	15	5	7
	NMW 26962:1	313	107	0.255	1.75	1.8	0.7	14.08	6.54	187	71	15	6	7
	ZMB 10325	296	94	0.241	1.65	1.4	0.6	11.77	6.12	189	68	15	6	7
	NMW 26962:2	381	106	0.218	1.79	2	0.88	14.09	8.78	190	66	15	6	7
	NMW 26962:3	289	89	0.235	1.58	1.78	0.53	9.83	5.45	189	66	15	6	7
	NMW 26963:2	353	96	0.214	1.83	1.89	0.8	11.41	7.02	185	61	15	6	7
	BNHS 743	303	80	0.208877						187	65	15	6	7
	BNHS 744	310	85	0.21519						187	62	15	6	7
	BNHS 747	263	76	0.224189						182	69	15	6	7
	BNHS 748	261	86	0.247839						179	70	15	6	7
	BNHS 751	327	104	0.241299						187	75	15	6	7
	NCBS NRC AA-0013	330	75	0.185185	1.5				5	190	57	15	6	7
	BNHS 3670	294	76	0.205405						177	57	15	6	7
	NCBS NRC AA-0014	403	115	0.222008						185	60	15	6	7
L. tricolor	RMNH 4036	266	166	0.384						152	132	15	8	8
	BM 69.12.4.127	270								148		15	8	8
	NMW 26968:1	291	179	0.381	2.14	2.92	0.9	15.64	7.25	142	123	15	8	8
	ZFMK 16691	306	181	0.372	2.22	2.82	1.16	16.07	7.88	147	115	15	8	8
	NMW 26968:3	312	192	0.381	2.28	2.61	0.78	15.93	8.23	149	136	15	8	8
	NMW 26968:2	314	196	0.384	2.16	2.61	?	14.91	7.45	143	121	15	8	8
	SMF 81197	278	171	0.381	2.18	2.53	0.8	14.12	7.29	150	129	15	8	8
	NMW 26967:3	320	193	0.376	2.13	1.85	0.88	16.95	8.93	146	124	15	8	9
	ZMH 5229 old nr	356	214	0.375	2.3	3.02	1.03	19.02	9.3	145	122	15	8	8
	NMW 26967:2	249	138	0.357	1.61	2.13	0.75	11.74	5.41	153	117	15	8	8
	NMW 26967:1	311	171	0.355	2.16	2.58	1.13	16.61	8.93	149	113	15	8	8
	ZFMK 33533	318	183	0.365						155	122	15	8	8
L. pallidonuchalis	ZMMU R-15682	297	118	0.284	2.72	2.4	1.18	14.97	8.57	133	67	15	7	8
	ZFMK 83105	336	130	0.279	2.8	2.6	1.4	15.8	8.9	138	71	15	7	8
G. scriptum	ZMB 50677	228	61	0.211	2.35	1.4	0.68	13.36	6.67	123	98	13	8	8
	MZMU 914	347	120	0.257	2.2			10	7.2	127	88	13	8	8
	MZMU 892	273			2.1			9.9	4.6	139		13	8	8
	ZMB 5286	171	79	0.316	1.79	0.98	0.68	10.84	4.83	136	77	13	8	8
G. longicaudum	NMW 26960:1	232			2.39	1.5	0.89	12.05	7.55	117		13	7	8
	NMW 26961:1	286			3.17	1.84	1.14	16.33	9.17	121		13	8	8
	NMW 26961:2	203	157	0.436	2.33	1.48	0.88	12.71	7.53	114	100	13	7	8
	RMNH 4328	228	158	0.409						117	91	13	7	8
	SMF 19326	238								114		13	7	7
	SMF 43964	253	201	0.443						117	100	13	8	8
	NMB 1638	218	178	0.449						115	102	13	7	8
	NMW 26960:2	281			2.68	1.74	1.09	15.65	8.21	126		13	7	8
	NMB 5127	261								130		13	7	8
G. baliodeirum	NMW 26970:3	282	107	0.275	2.61	2.06	0.88	15.2	6.63	129	66	13	7	8
	NMW 26974:1	277	111	0.286	3.01	2.05	0.87	14.19	8.33	130	66	13	7	8
	NMW 26974:2	258	119	0.316	2.73	2.14	0.8	13.39	7.99	123	66	13	7	8
	ZMH R11566	280	121	0.302	2.91	2	1.06	14.69	8.18	130	74	13	7	8
	NMW 26973:2	248	112	0.311	2.49	1.86	0.82	12.84	7.68	131	81	13	7	8
	NMW 26973:1	256	111	0.302	2.8	2.05	0.95	12.4	7.17	124	70	13	7	7
	NMW 26971:2	227			2.1	1.72	0.89	11.57	6.69	127		13	7	8
	NMW 26972:3	249	106	0.299	2.62	1.66	0.93	14.83	8.56	123	69	13	7	7
	NMW 26972:6	226			2.91	2.08	0.69	13.3	7.28	123		13	7	7
	RMNH 188	287	112	0.281						124	69	13	7	8
	USNM 94826	259	115	0.307						116	72	13	8	7
	ZSM 208/1907	253	111	0.305						124	71	13	7	8
	CKS 022 Reza	243	108	0.308						124	71	13	7	8
	NMW 26972:7	259	108	0.294	2.6	2.19	0.94	14	8.03	128	70	13	7	8
	NMW 26972:2	293			3.21	2.72	0.88	17.32	9.03	123		13	7	7
	ZMH R14008	228	72	0.24	2.1	1.7	0.85	13.11	6.15	133	61	13	7	8
	NMW 26972:1	267	94	0.26	2.77	2.1	0.82	14.73	7.63	133	67	13	7	8
	NMW 26970:2	257	82	0.242	2.6	2.02	1.02	14.74	7.02	132	57	13	7	7
	NMW 26971:3	253			2.45	1.6	0.94	11.73	6.98	139		13	7	7
	NMW 26972:4	136	51	0.273	2.1	1.35	0.6	11.78	5.55	133	74	13	7	8
	NMW 26970:5	307			2.85	1.92	0.97	15.84	7.92	134		13	7	8
	NMW 26970:1	281			2.49	2.08	1.1	16.65	7.27	140		13	7	8
	NMW 26970:4	257			2.01	1.44	0.68	10.35	5.35	135		13	7	8
	NMW 26971:1	265			2.21	1.9	0.85	13.2	6.37	136		13	7	8
	RMNH 4035	102	31	0.233						132	59	13	7	8

## Sheet: Scores
	PC 1	PC 2	PC 3	PC 4	PC 5	PC 6	PC 7	PC 8	PC 9	PC 10	PC 11	PC 12
2	-3.8636	-15.148	-0.22674	-0.51968	-0.51271	0.051498	0.0050446	0.0022691	0.0017525	-0.0010716	0.00065081	0.00033373
3	-5.0976	-25.065	0.037172	-0.29868	-0.49211	0.023893	0.010142	-0.0036114	-0.00076048	-0.0014314	-0.00015546	-0.00024741
4	-6.0543	-15.211	1.644	0.25801	-0.20854	0.04006	-0.0010012	3.5043e-05	-0.00054282	0.00057006	-0.000378	0.00020936
5	-7.5387	-20.666	1.8122	0.36592	-0.1892	0.023124	-0.0016325	-0.00020664	-0.00058989	0.00052669	-0.00042837	0.00083174
6	-5.3897	-26.385	2.4644	-0.7442	-0.22299	-0.083843	0.0014586	-0.0014367	-0.00057914	0.00012336	0.00046252	-3.7692e-05
7	5.6875	22.608	0.055284	0.14393	0.34115	-0.036909	0.0019612	0.00014248	0.00032262	0.00057615	9.3083e-05	-0.00043094
8	-6.211	19.258	0.47215	0.022198	0.46368	-0.043406	0.00071971	5.1873e-05	-0.000188	0.00015835	0.00030803	-0.00017931
9	45.926	0.64893	0.20032	-0.62255	0.63832	-0.050903	0.0006726	-0.00084776	0.00076823	0.00025224	0.00020263	-0.00017306
10	42.176	11.196	-0.13883	-0.25229	-0.024665	0.031279	-0.0033763	-0.0021053	-0.0013407	-5.5536e-05	-0.00031047	-0.00010229
11	45.4	9.5858	-0.19363	-0.15821	-0.055502	0.032523	-0.0076393	-0.00016554	-0.0019142	0.00031916	-0.0003707	1.9807e-05
12	47.261	8.3466	-0.2184	-0.09492	-0.074078	0.0091704	-0.0094244	0.0027418	-0.0017022	-0.0013568	-2.5043e-05	-5.3661e-05
13	46.393	7.8505	-0.18185	-0.099363	-0.06371	0.035674	-0.013309	0.00024698	-8.9942e-05	0.00024763	-0.00065536	0.00012647
14	45.405	1.5279	-0.0078442	0.038068	-0.048536	0.018599	-0.015153	0.0015349	-0.00089529	-4.154e-05	-0.00016226	-6.5364e-06
15	45.155	5.9906	-0.1041	-0.072775	-0.051412	-0.0084772	0.0057903	0.001712	0.00048258	5.5162e-05	0.00011329	9.2063e-05
16	46.643	3.3878	-0.086104	0.013927	-0.062596	0.020638	0.0064646	0.0019286	0.00048944	2.7993e-05	6.1762e-05	3.4366e-05
17	38.832	6.9805	0.053263	-0.20378	0.010471	-0.024953	0.0041425	0.0011474	0.00041052	0.00017495	0.00012708	7.1379e-05
18	35.733	6.3598	0.15635	-0.24323	0.043317	-0.00050142	0.0037338	0.00099528	0.00037211	0.00025818	9.4226e-05	-1.9628e-05
19	40.191	14.667	-0.16296	-0.36729	-0.010183	-0.017898	0.0046629	0.0013511	0.00046656	0.00024723	0.0002129	6.6173e-05
20	51.728	0.53796	-0.16546	0.17026	-0.11129	0.015231	0.0030221	-0.0094307	0.00027994	-0.0003256	0.00061151	5.131e-05
21	40.451	-5.9115	0.3052	0.13449	0.0077809	0.0045559	0.0046936	0.0012876	0.0003665	2.3232e-05	-4.3956e-05	1.5144e-05
22	45.901	0.66035	-0.001703	0.066257	-0.051758	0.038007	0.0064743	0.0019175	0.00046799	3.0589e-05	1.4485e-05	-1.5805e-05
23	-18.523	46.786	-0.015582	-0.16169	-0.13205	-0.02159	0.0016462	0.00087401	-0.00015028	0.0010528	0.00020436	0.00019147
24	-22.731	34.017	0.39963	0.074906	-0.076895	-0.0056351	0.0015876	-0.002484	0.0016185	-0.00043827	-0.0003394	-4.0366e-05
25	-14.423	29.556	0.2661	0.32228	-0.15424	0.03748	0.0030795	-0.00046733	0.0010106	-0.00058511	0.00038138	-0.00013448
26	-23.11	48.768	0.069002	-0.28539	-0.089779	-0.065148	-0.0011604	-0.0003344	8.9057e-05	-0.00019904	-0.00050754	7.3244e-05
27	-20.87	32.777	0.37548	0.13519	-0.093309	0.019359	-0.0040526	-0.001128	0.00045798	0.00016049	0.00019933	-6.4415e-05
28	-18.769	43.191	0.074513	-0.078979	-0.126	-0.017928	0.00017823	0.00024115	0.0010596	-1.2708e-05	-0.00036847	0.00014601
29	-19.771	36.875	-0.12999	0.65295	0.59802	-0.00072469	0.0030173	-0.00013861	-0.0022351	-0.00052653	-0.0001712	2.6329e-05
30	-19.632	34.637	0.29688	0.11269	-0.10855	-0.0036413	0.0022319	-0.0012129	-0.00019238	-0.0010884	-0.00025993	-0.00024792
31	-10.211	34.268	0.036668	0.28201	-0.20246	0.0069959	-0.0027671	-0.0021148	0.00083934	5.5012e-05	-5.7613e-05	0.00027806
32	-11.695	28.813	0.20513	0.3883	-0.18196	0.014984	0.005128	0.0019288	-0.00027451	-0.0014913	0.00034663	-0.00011555
33	-10.957	39.598	-0.065175	0.14028	-0.20018	0.0028626	0.0035814	0.0015207	-9.4238e-05	0.00083792	0.00011347	-9.059e-05
34	-2.7189	-19.046	1.258	1.0059	0.46809	0.025782	-0.0005258	0.0016848	0.00067251	0.00015196	3.4509e-05	-0.00025972
35	-0.36689	-13.095	1.0532	0.90314	0.43789	0.0062022	-0.0042033	0.00073059	0.00061472	0.00027163	0.00049714	-0.00026096
36	-26.843	2.8376	-0.57326	-0.036008	-0.3004	-0.26975	0.0015321	-0.0011474	-0.0018417	0.00062727	-0.00021489	9.4609e-05
37	-18.411	-3.8538	-0.6574	0.26073	-0.37196	-0.11522	-0.025682	0.0020077	0.001121	-0.00068218	0.00062407	0.00017599
38	-5.1285	-2.9231	-1.0558	0.45464	-0.49884	0.052103	-0.014643	-0.0020133	0.0016036	0.0014989	0.00031802	0.00015793
39	-5.1449	-8.9321	-0.91593	0.59694	-0.49077	0.098594	0.015229	-0.000526	-0.0020333	0.0010868	0.00035432	0.00020065
40	-24.188	-13.849	-0.057807	-0.29217	0.39092	-0.095642	-0.0056158	0.0025559	-0.0010095	-2.009e-05	0.00041783	8.7449e-05
41	-20.743	-11.853	-0.40467	0.40777	-0.33589	-0.0059883	0.0057734	0.003571	-0.001313	0.00050169	0.00027055	-0.00017351
42	-35.621	0.097752	-0.05089	-0.83889	0.50218	0.116	0.0063616	0.0031914	-0.00098416	-5.1211e-06	0.00052162	0.00020231
43	-28.551	-6.2226	-0.10686	-0.56399	0.43645	0.1026	-0.0059587	-0.002345	-8.492e-05	6.9102e-05	-1.3874e-05	0.00011501
44	-33.043	1.5976	-0.36132	-0.1428	-0.21469	0.22371	-0.0006579	0.00026718	-0.00039631	6.0294e-05	-0.00014689	-0.00022734
45	-35.746	2.3292	-0.098424	-0.89716	0.50278	0.14974	-0.0068729	-0.0026549	-0.00012395	0.0003751	3.449e-05	0.00019224
46	-16.381	-9.384	-0.38336	-0.26879	0.30948	-0.066786	-0.001106	-0.0011662	-0.0013388	0.00024577	0.00061015	-2.5092e-06
47	-5.7328	-21.96	-0.3961	0.21465	0.21676	-0.013297	-0.0017463	-0.0048032	0.00021253	0.00089774	-0.00033896	-0.00027201
48	-4.8654	-21.464	-0.432	0.21591	0.20869	0.011103	-0.0013165	0.002616	0.00042705	0.00045702	-0.00055415	-0.00017889
49	-10.938	-24.937	-0.17801	0.19393	0.27475	0.048965	-0.0013509	0.0027064	0.0009374	-0.00025451	-0.00074865	-0.00013419
50	-8.836	-14.523	-0.47924	-0.018962	0.24114	-0.0081924	-0.0015559	0.00097399	0.00010192	0.00054607	0.00025022	-0.00015302
51	-11.443	-7.9537	-0.55684	-0.22138	0.26013	-0.029867	-0.0024356	0.0024213	0.00013336	-0.00031253	-0.0001343	8.9782e-05
52	-12.042	-20.977	0.14045	-0.51419	-0.42779	-0.01101	-0.0071518	0.0019668	0.00085045	0.0011886	3.6333e-05	-0.00016662
53	-11.559	-21.838	-0.23297	0.11365	0.27414	-0.037541	-0.0041012	-0.0016908	2.8415e-05	-0.00063603	-5.1705e-05	-0.00018313
54	-19.998	-23.199	0.21588	0.095697	-1.0378	0.037924	-0.001115	0.0011863	-0.00091834	-0.00062506	-0.00021094	-0.00035514
55	-12.552	-20.103	-0.24425	0.052383	0.28408	-0.0018557	-0.0038425	-0.0016105	2.8103e-05	-0.00054979	-6.2088e-05	-5.5505e-05
56	-12.552	-20.103	-0.24418	0.052026	0.28433	0.0038356	-0.0037686	-0.0015877	2.8535e-05	-0.00054202	-6.6603e-05	-7.7455e-06
57	-8.5856	-18.986	-0.38326	0.093233	0.24304	-0.0044372	0.00056691	0.001855	0.00088356	-0.00083166	-8.2495e-05	-0.00010267
58	-18.969	-10.879	0.10397	-0.87261	-0.37113	-0.086841	0.0013619	-0.00016726	0.00091374	-5.1207e-05	-0.00075073	-0.00018388
59	0.21877	-24.314	-0.51184	0.37458	0.15833	-0.032341	0.0038656	-0.0026125	-8.7227e-05	-0.00035707	0.00019203	-0.00012718
60	-2.7592	-19.108	-0.5471	0.19763	0.18324	-0.034138	0.001753	-0.00027302	0.00058811	0.00016801	-0.0005717	-0.00018417
61	1.3504	-28.287	-0.072987	-0.10779	-0.55576	-0.017357	0.0036944	-0.0010508	5.6522e-05	0.00026378	0.00027004	-0.0004258
62	-6.2335	-13.035	-0.58847	-0.0077307	0.21152	-0.05601	0.034975	0.00045405	0.0010778	0.00028737	-0.00036314	0.00030009
63	0.34399	-26.545	-0.46391	0.43097	0.15907	-0.034661	-0.0013804	-0.00078233	0.00014708	-0.00090315	-8.3903e-05	0.0012309

## Sheet: Loadings
		PC 1	PC 2	PC 3	PC 4	PC 5	PC 6	PC 7	PC 8	PC 9	PC 10	PC 11	PC 12
tail length	D	-0.0040587	0.0027361	0.012941	-0.062638	0.044946	0.99683	0.012746	0.0041104	7.8003e-05	0.0011547	-0.00082068	-0.0024823
rel tail length	E	-7.913e-06	-2.8046e-06	7.5203e-05	-0.0001722	-5.9595e-05	0.0022875	0.016963	-0.01067	-0.00021603	0.01901	0.0027593	0.99961
eye size	F	-2.8452e-05	-4.2573e-05	-0.00034381	-0.00082249	0.0005648	-0.0041015	0.13566	0.26778	0.33272	0.88581	-0.1194	-0.015878
eye-nasal	G	-1.4334e-05	2.7519e-06	0.00040189	-0.00026783	-0.00041201	-0.00019508	0.048151	-0.037391	0.92566	-0.35796	-0.10617	0.0060846
eye-mouth	H	-7.6427e-06	-9.7899e-06	0.00014927	1.8338e-05	4.3738e-05	0.00016578	0.032615	0.031235	0.13852	0.06651	0.98708	-0.00418
head length approx	I	-9.9216e-05	-7.643e-05	0.00046757	-0.0032257	0.0016942	-0.010765	0.93154	-0.35622	-0.068065	-0.011062	-0.0092904	-0.019365
head width	J	-6.8892e-05	-5.2608e-05	0.00045172	-0.0023557	0.0030117	-0.0078583	0.33162	0.8938	-0.092929	-0.28687	-0.0068281	0.0093856
ventrals	K	0.86744	0.49612	-0.036173	0.0025981	-0.0090483	0.0032074	0.00024789	8.6799e-05	1.3182e-05	-7.8204e-06	4.6624e-06	4.072e-07
Subcaudals	L	-0.49631	0.86761	-0.0059554	-0.029113	0.0038801	-0.0063266	-0.00018158	-5.8286e-05	-2.0225e-06	1.297e-05	1.4394e-05	1.082e-05
dorsals 1	M	0.020241	0.030803	0.90228	0.40556	0.14141	0.0073812	0.00080796	6.5598e-05	-6.8707e-05	0.0005269	-0.00020578	-2.8707e-05
upper labials l	N	-0.024499	0.011387	-0.20218	0.68956	-0.69062	0.076879	0.0056423	0.0027192	-0.00030111	-0.0002419	-0.00017916	-0.00014495
lower labials l	O	-0.013881	0.0063695	-0.37881	0.59602	0.70776	0.010376	0.00081709	-0.00080836	0.00053827	-8.5386e-05	-5.7595e-05	0.00012894
