# Supplementary material for: Phylogeny and systematics of the colubrid snake genera Liopeltis and Gongylosoma (Squamata: Colubridae) and description of a new Himalayan endemic genus and species
Source: Sci Rep. 2024 Oct 21;14:24743. doi: 10.1038/s41598-024-74271-1 (PMC11494134; doi:10.1038/s41598-024-74271-1)
Supplement: Supplementary file 3 — Supplementary Material 3 [file 41598_2024_74271_MOESM3_ESM.xlsx]

## Sheet: output
terminal	16S	cytb	nd4	c-mos	rag-1	nt3
Ahaetulla fronticincta	-	AF471072	-	AF471161	-	KX652000
Ahaetulla nasuta	-	KC347453	KC347526	KC347377	KC347415	KX652016
Ahaetulla pulverulenta	KC347339	KC347454	KC347512	KC347378	KC347416	KX694992
Archelaphe bella	-	DQ902134	DQ902316	DQ902097	-	-
Bamanophis dorri	AY188081	AY188040	AY487042	AY188001	-	-
Bogertophis rosaliae	-	DQ902102	DQ902280	DQ902059	-	MG673128.
Bogertophis subocularis	-	DQ902103	DQ902281	DQ902060	-	-
Boiga beddomei	KC347346	KC347466	KC347495	KC347386	KC347424	-
Boiga dendrophila	-	AF471089	U49303	AF471128	-	-
Boiga siamensis	KX660257	KX660527	KX660645	KX660398	-	KX652068
Boiga forsteni	KC347348	KC347468	KC347506	KC347388	KC347426	-
Boiga kraepelini	-	FJ710796	-	FJ710795	-	-
Cemophora coccinea		AF337113	AF138754	AF471132	-	MG673143
Chironius carinatus	HM582207	HQ529280	-	HQ529281	-	-
Chironius monticola	HM582214	KX660433	MK086913	HQ157819	-	KX651982
Chrysopelea ornata	MK194296	MK201594	KC347496	KC347393	-	KX695005
Coelognathus erythrurus	-	DQ902108	DQ902288	DQ902067	-	MG673145
Coelognathus flavolineatus	-	DQ902128	U49301	DQ902090	-	MG673146
Coluber zebrinus	AY188084	AY188043	AY487058	AY188004	-	-
Conopsis biserialis	-	GQ895860	-	GQ895804	-	-
Coronella austriaca	KM435296	AY486930	AY487065	AY486954	-	KX695008
Coronella girondica	EU022641	AF471088	AY487066	AF471113	-	-
Crotaphopeltis tornieri	-	AF428026	-	AF471112	-	-
Dasypeltis atra	-	AF471065	-	AF471136	-	KX652005
Dendrelaphis bifrenalis	KC347356	KC347470	KC347509	KC347396	KC347434	-
Dendrophidion dendrophis	MK209293	MK209257	-	GQ895809	MK209422	MK209383
Dendrophidion percarinatus	HM582217	-	-	HQ157822	-	-
Dispholidus typus	MH756324	AY188012	MH756532	AY187973	MH756406	-
Dolichophis caspius	AY376768	AY376739	AY487039	AY376797	-	-
Dolichophis jugularis	AY376769	AY376740	AY487046	AY376798	-	-
Drymarchon corais	KX694639	AF471064	DQ902314	AF471137	KX695082	KX695012
Drymobius rhombifer	HM582220	GQ927320	-	GQ927313	-	MK209385
Drymoluber dichrous	HM582221	GQ895869	MK086933	GQ895812	-	MK209389
Dryocalamus nympha	KC347360	KC347476	KC347498	KC347399	KC347437	-
Eirenis aurolineatus	AY376778	AY376749	AY487070	AY376807	-	-
Eirenis barani	AY376775	AY376756	-	AY376822	-	-
Eirenis collaris	AY376795	AY376766	-	AY376824	-	-
Eirenis punctatolineatus	AY376781	AY376755	AY487073	AY376810	-	-
Elaphe bimaculata	-	DQ902104	DQ902283	DQ902062	-	-
Elaphe carinata	HM439986	DQ902133	DQ902284	DQ902063	-	-
Elaphe climacophora	-	DQ902105	DQ902285	DQ902064	-	-
Elaphe dione	-	DQ902107	DQ902287	DQ902066	-	-
Elaphe quadrivirgata	-	DQ902120	DQ902300	DQ902078	-	-
Elaphe quatuorlineata	AF215267	AY486931	AY487067	AY486955	-	-
Elaphe schrenckii	-	DQ902124	DQ902302	DQ902082	-	-
Euprepiophis conspicillatus	-	DQ902106	DQ902286	DQ902065	-	-
Ficimia streckeri	-	-	KU859691	GQ927314	KU859810	-
Gonyosoma jansenii	-	DQ902113	DQ902313	DQ902100	-	-
Grayia ornata		KX694888		KX694809	-	KX695019
Grayia smythii	AY611878	DQ112077	-	DQ112080	-	-
Grayia tholloni	-	DQ486351	DQ486326	DQ486175	-	-
Gyalopion canum	MK209300	MK209266	KR814706	GQ927315	MK209426	MK209391
Hapsidophrys smaragdina	MH756363	MH756444	MH756566	AF544691	AY487381	FJ434104
Hemerophis socotrae	AY188083	AY188042	AY487055	AY188003	-	-
Hemorrhois algirus	AY643349	AY486911	AY487037	AY486935	-	-
Hierophis gemonensis	AY376770	AY376741	AY487044	AY376799	-	-
Hierophis spinalis	AY376773	AY486924	AY487056	AY486948	-	-
Hierophis viridiflavus	AY376774	AY376745	FJ430647	AY376803	-	-
Lampropeltis alterna	-	AF337130	AY739634	FJ627799	-	-
Lampropeltis calligaster	-	AF337108	DQ902311	DQ902091	-	KX881209
Leptophis ahaetulla	MH140829	GQ927321	-	GQ927316	MK209428	MK209393
Lycodon alcalai	-	KC010344	-	KC010303	-	-
Lycodon aulicus	-	HQ735416	-	HQ735418	-	-
Lycodon bibonius	-	KC010351	-	KC010309	-	-
Lycodon butleri	-	KC010352	-	KC010310	-	-
Lycodon flavozonatus	MK194161	MT625851	KC733243	KC733226	MK194578	-
Lycodon osmanhilli	KC347364	-	KC347524	KC347403	KC347441	-
Lycodon zawi	-	AF471040	-	AF471111	-	-
Lytorhynchus diadema	AY188064	DQ112076	-	DQ112079	-	-
Macroprotodon cucullatus	AY188065	AF471087	AY487064	AY187987	-	-
Mastigodryas boddaerti	AF158496	GQ895867	-	GQ895811	-	MK209396
Minthonius vulpinus	-	AF283638	AF138758	DQ902089	-	-
Oligodon arnensis	KC347365	KC347464	KC347504	KC347404	KC347442	-
Oligodon calamarius	KC347366	KC347478	KC347511	KC347405	KC347443	-
Oligodon cinereus	HM591501	AF471033	-	AF471101	MK194388	-
Oligodon maculatus	HM591511	KC010387	-	KC010337	-	-
Oligodon sublineatus	KC347367	KC347465	KC347521	KC347406	KC347444	-
Oligodon taeniolatus	KC347368	KC347483	KC347505	KC347407	KC347445	-
Oocatochus rufodorsatus	KC990020	DQ902123	DQ902301	DQ902081	-	-
Opheodrys aestivus	MN135393	AF471057	-	AF471147	-	-
Opheodrys vernalis	-	GQ927322	-	GQ927317	-	-
Oreocryptophis porphyraceus	MK194034	DQ902118	DQ902298	DQ902076	MK194395	-
Orthriophis cantoris	-	DQ902135	DQ902315	DQ902095	-	-
Orthriophis hodgsonii	-	DQ902136	DQ902318	DQ902096	-	-
Oxybelis aeneus	AF158498	AF471056	-	AF471148	-	MK209402
Pantherophis emoryi	-	AF337173	-	FJ627791	-	-
Pantherophis slowinskii	DQ523162	AY582866		FJ627792	-	-
Phyllorhynchus decurtatus	-	AF471083	-	AF471098	AY487385	-
Pituophis catenifer	-	FJ627819	EU272833	FJ627790	-	-
Pituophis lineaticollis	AF512746	-	AF138768	FJ627804	-	-
Pituophis melanoleucus	-	DQ902130	EU272828	FJ627797	-	-
Platyceps collaris	-	AY486922	AY487053	AY486946	-	-
Platyceps rhodorachis	-	AY486921	AY487051	AY486945	-	-
Pseudelaphe flavirufa	-	DQ902109	DQ902289	DQ902068	-	MG673174
Pseudoficimia frontalis	-	GQ895886	-	GQ895827	-	MK209407
Pseudorabdion oxycephalum	-	AF471073	-	DQ112083	-	-
Ptyas carinata	KX660239	KX660509	KX660636	KX660380	KX660135	KX652053
Ptyas korros	MK194037	AY486929	AY487062	MK209246	MK194455	MK209408
Ptyas fusca	KX660202	KX660476	KX660601	KX660342	KX660102	KX651995
Ptyas luzonensis	KX660251	KX660522	-	KX660392	-	KX652064
Ptyas mucosus	FJ907950	AF471054	AY487063	AF471151	-	-
Rhadinophis frenatus	-	DQ902110	DQ902290	DQ902069	-	-
Rhadinophis prasinus	-	DQ902119	DQ902299	DQ902077	-	-
Rhinechis scalaris	-	AY486932	AY487068	AY486956	-	-
Rhinobothryum lentiginosum	AF158535	-	-	AF544693	-	MK209409
Rhinocheilus lecontei	MG673372	AF337109	AF138774	FJ627788	MG673077	MG673216
Salvadora mexicana	-	AY486934	AY487075	AY486958	-	-
Scaphiophis albopunctatus	-	DQ486345	DQ486321	DQ486169	-	-
Scotophis alleghaniensis	-	AF283644	-	FJ627793	-	-
Scotophis bairdi	-	AF283598	AF138755	DQ902061	-	-
Scotophis obsoletus	Z46493	AF283635	AF138757	AF471140_FJ627805	-	-
Senticolis triaspis	-	DQ902127	AF138775	DQ902086	-	MG673225
Sonora occipitalis	MK209325	GQ895857	KU859731	GQ895801	-	-
Spilotes pullatus	MH140987	AF471041	KF669679	AF471110	MK209454	-
Stenorrhina freminvillei	MK209330	GQ895889	-	GQ895830	MK209457	-
Sympholis lippiens	-	GQ895890	-	GQ895831	-	-
Tantilla relicta	-	AF471045	-	AF471107	-	-
Thelotornis capensis	KX660282	AF471042	KX660660	AF471109	-	-
Thrasops jacksoni	-	AF471044	-	DQ112084	-	-
Toxicodryas pulverulenta	-	AF471047	-	AF471118	-	-
Trimorphodon biscutatus	MK209332	GQ927324	DQ497493	GQ927319	EU402864	MK209419
Zamenis hohenackeri	-	AJ277670	DQ902320	DQ902098	-	-
Zamenis lineatus	-	AJ277674	DQ902319	DQ902099	-	-
Zamenis persicus	-	DQ902117	DQ902297	DQ902075	-	-
Zamenis situla	-	DQ902125_AJ277682	DQ902303	DQ902083	-	-
Philothamnus heterodermus	MH756335	MH756464	MH756596	MH756283	MH756441	-
Hapsidophrys lineatus	MH756297	MH756445.	MH756507	MH756203	MH756390	-
Thelotornis capensis	KX660282	AF471042	KX660660	AF471109	-	-
Dispholidus typus	MH756324	AY188012	MH756532	AY187973	MH756406	-
Thrasops jacksoni	-	AF471044	-	DQ112084	-	-
Calamaria yunnanensis	KX694625	MN338524	-	KX694805	KX695069	-
Ptyas nigromarginata	MK193998	MK201349	KX660585	KX660325	MK194412	KX652010
Liopeltis frenatus	MK194261	MK201561	KX660583	KX660323	MK194677	-
Xenochrophis asperrimus	KC347376	LC325346	-	LC325792	KC347451	-
Amphiesma stolatum	MT586823	MT587287	MT587313	MT58730	MK194508	KJ685771
Sibynophis collaris	MK194010	MK201362	-	-	MK194425	-
Sibynophis bistrigatus	-	KC000127	-	KC000112	KC000105	-
Philothamnus semivariegatus	FJ913485	AY612071	MH756598	AY611980	MH756435	-
Thelotornis kirtlandii	MH756317	AY612059	MH756527	MH756219	MH756402	KX652104
Thrasops flavigularis	KX660286	-	KX660662	KX660425	KX660150	-
Calamaria palavanensis	-	MT819387	-	MT819433	-	-
Dipsas indica	GQ457730	JX398618	JX398468	GQ457850	-	JX398734
Dipsas neivai	GQ457731	-	-	GQ457851	-	-
Bungarus ceylonicus	KC347350	KC347457	KC347501	KC347390	KC347428	-
Bungarus fasciatus	JF357944	AJ749350	JF357926	EU366447	JF357954	KX694998
Pseudoxenodon macrops	MK194155	MK201477	-	LC325769	MK194572	-
Pseudoxenodon karlschmidti	MK194102	MK064781	-	KX694816	MK194520	KX695042
Wallaceophis gujaratensis	KR819921		KR819922	KR819917	-	-
Wallophis brachyura	-	KX782330	KX782331	KX768756	-	-
Arizona elegans	-	DQ902101	DQ902279	DQ902058	-	-
Conopsis nasus	-	MK209256	-	MK209220	-	MK209382
Dipsadoboa brevirostris	KX660285	AF428038	KX660661	KX660424	KX660149	-
Oreocalamus hanitschi	-	MN338499	U49306	-	-	-
Palusophis bifossatus	MN276254	MK209279	-	MK209242	MK209445	MK209404
Persiophis	-	MN531567	MN531566	MT163748	-	MT163747
Spalerosophis diadema	KX277269	AF471049	AY487059	AF471155	KX695115	KX695051
Spilotes pullatus	MH140987	AF471041	-	AF471110	MK209454	MK209415
Stegonotus cucullatus	-	-	MG099991	-	-	-
Symphimus leucostomus	KR814651	KR814690	KR814727	KR814670	KR814738	-
Scolecophis atrocinctus	MK209324	KR814703	KR814725	KR814668	KR814749	MK209411
Tantilla tjiasmantoi	KY006877	KR814702	KR814720	KR814681	KY006874	-
Telescopus fallax	MK372125	MK373078	MK373152	MK373191	MK373226	MK373258
Liopeltis tricolor	-	MT090062	-	-	-	-
Liopeltis frenatus 2	-	MW199809	-	MW177839	-	-
Liopeltis frenatus 3	KX660184	KX660457	-	KX660323	-	-
Liopeltis frenatus 4	MK194261	MK201561	-	-	-	-
Liopeltis stoliczkae 2	ON117509	ON204027	-	XXXXX	-	-
Liopeltis stoliczkae 3	ON117510	ON204028	-	XXXXX	-	-
Gongylosoma scriptum 2	MZ360014	ON204026	-	XXXXX	-	-
Gongylosoma scriptum 1	-	MT090063	-	-	-	-
Liopeltis stoliczkae 4	-	MW199810	-	MW177840	-	-
Gongylosoma calamaria	MH818406	-	-	XXXXX	XXXXX	-
Anguiculus dicaprioi gen. et. sp. nov.	PP989082	XXXXX	XXXXX	XXXXX	XXXXX	XXXXX
Gongylosoma baliodeira	PP989080	XXXXX	XXXXX	-	-	XXXXX
Gongylosoma longicauda	PP989081	-	-	-	-	-
