# Supplementary material for: Phylogeny and systematics of the colubrid snake genera Liopeltis and Gongylosoma (Squamata: Colubridae) and description of a new Himalayan endemic genus and species
Source: Sci Rep. 2024 Oct 21;14:24743. doi: 10.1038/s41598-024-74271-1 (PMC11494134; doi:10.1038/s41598-024-74271-1)
Supplement: Supplementary file 4 — Supplementary Material 4 [file 41598_2024_74271_MOESM4_ESM.xlsx]

## Sheet: Sheet1
Particulars	Gene	Sequence length	codon_position	Model
Concatenated (nuclear genes)	c-mos	1-570	cmos_1	TPM3+F+R2
			cmos_2	K2P+G4
			cmos_3	HKY+F+G4
	nt3	571-1106	nt3_1	TIM3e+G4
			nt3_2	K2P+R3
			nt3_3	K2P+G4
	rag-1	1107-2525	rag-1_1	HKY+F+I
			rag-1_2	TPM2u+F+G4
			rag-1_3	K2P+I
Concatenated (mitochondrial+nuclear)	16S rRNA	542	NA	GTR+F+R5
	c-mos	543-1112	cmos_1	TPM3u+F+R2
			cmos_1	TNe+G4
			cmos_1	TNe+G4
	cyt b	1113-2229	cytb_1	GTR+F+R6
			cytb_2	TPM3+F+I+G4
			cytb_3	GTR+F+R5
	nd4	2230-3111	nd4_1	GTR+F+I+G4
			nd4_2	TVM+F+I+G4
			nd4_3	TIM2+F+R5
	nt3	3112-3647	nt3_1	TIM3e+R2
			nt3_2	K2P+R3
			nt3_3	K2P+G4
Single gene analysis	cyt b		cytb_1	GTR+F+I+G4
			cytb_2	TIM3+F+R9
			cytb_3	TIM+F+R10
